# Supplementary material for: Access to HIV treatment during community-wide flooding: Experiences of people living with HIV and health care workers in Malawi, a mixed methods study
Source: PLOS Glob Public Health. 2026 Feb 3;6(2):e0005862. doi: 10.1371/journal.pgph.0005862 (PMC12867247; doi:10.1371/journal.pgph.0005862)
Supplement: S1 File — (XLSX) [file pgph.0005862.s001.xlsx]

## Sheet: IDI Codes 
Code	Description
Question	Theme or point that we want to capture but do not know where to put, to be discussed later.
Good quote	Powerful, representative quote for potential inclusion in manuscript
guideline	Covers any time a national guideline is referred to or explained by providers
guideline_success	Covers any discussion of successes associated with existing national guideline
guideline_challenges	Covers any discussion about challenges associated with national guideline
guideline_missing	Covers any discussions about a lack of guideline and/or what is missing in the guidelines
new_guidelines	Covers discussions about suggested new SOP/guidelines to ensure effective ART response
new_guidlines_effective	Covers discussions about the percieved effectiveness of a proposed SOP/guidelines
new_guidelines_ineffective	Covers discussions about percieved ineffectiveness of proposed SOP/guidelines
existing_practice	Covers discussions about current facility practices in response to flooding
existing_practice_roles	Covers discussions on provider role in relation to flooding emergency response
ART_existing_practice	Covers discussions on ART specific existing emergency response practice
ART_identify	Covers discussions about the process of idenitfying ART clients affected by floods
ART_Tracing	Covers discussions about tracing clients who missed ART
ART_missed_appointments	Covers discussions providers have about missed ART appointements for clients
ART_time_to_restart	Covers discussions about the time it takes to re-start ART amoung those affected by flooding
ART_existing_practice_roles	Covers discussions about provider's role in relation to ART and flooding emergency response.
ART_coordination	Covers discussions about coordination of ART care with outside resources or IPs based in community
ART_outreach_clinic	This code should be used any time providers discuss outreach clinics
ART_outreach_clinic_success	This code should be used any time providers discuss outreach clinic successes
ART _outreach_clinic_challenges	Covers discussions about challenges related to outreach clinic operations
ART_outreach_clinic_solutions	Covers discussions suggestions to improving ART outreach clinics in flooding situations.
Relocated to camp_yes	Covers discussions where providers discuss clients relocated to an emergency camp
Relocated to camp_No	Covers discussions where provider discuss those that did NOT relocate to an emergency camp
Swallowing ARVs_easy	Covers discussions where providers indicated easiness of taking ARVs
Swallowing ARVs_difficult	Covers discussions where providers indicated difficulty of taking ARVs
Flooding Impact_lost ARVs	Covers discussions where the providers indicated clients have lost the ARVs due to the flooding
Flooding Impact_no access to facility	Covers discussions where the providers indicated that clients had no access to the facility due to rivers, damaged roads but that the facility was operational
Flooding Impact_other	This code should be used for all other impacts of flooding on clients taking ART
Flooding Impact_IPV	Covers discussions where the providers indicated clients have experienced IPV
Flooding Impact_ disclosure	Covers discussions where providers indicated clients have unwanted disclosure due to the some sequela of flooding
Flooding Impact_ sexual favors	Covers discussions where the providers indicated clients have been asked to provide sexual favors to access ART due to the some sequela of flooding
Flooding Impact_no privacy	Covers discussions where the providers indicated clients have no privacy to take ART due to the some sequela of flooding
Flooding Impact_stigma	Covers discussions where providers reported that clients experienced stigma during the flooding period at the camps due to their HIV status
Future Response_ Facility	Covers discussions about facility level changes to ensure effective ART response in emergencies
Future Response_ Community	Covers discussions on community level changes to ensure effective ART response in emergencies
Future Response_ District	Covers discussions on district level changes to ensure effective ART response in emergencies
Future Response_ National	Covers discussions on national level changes to ensure effective ART response in emergencies
Future Response_NGO	Covers discussions where the providers indicated that future response will require NGO involvement
Future Response_ART_community tracing	Covers discussions where the providers indicated that future response will require community tracing during the flooding period by a HCW
Future Response_ART_condoms	Covers discussions where the providers indicated that future response will require access condoms during the flooding period
Future Response_ART_Sexual reporting	Covers discussions where the providers indicated that future response will require improved sexual abuse reporting
Future Response_ART_training	Covers discussions where the providers indicated that future response will require improved provider training
Future Response_ART_ identifying at-risk	Covers discussions where the providers indicated that future response will require improved identification of at-risk clients
Future Response_ART_ door to door	Covers discussions where the providers indicated that future response will require door to door visits to restart ART
Future Response_ART_ building workforce	Covers discussions where the providers indicated that future response will require building the workforce
Future Response_ART_ mental health	Covers discussions where the providers indicated that future response will require mental health support for PROVIDERS
Future Response_ART_ surveilance	Covers discussions where the providers indicated that future response will require improved surveilance tools
Future Response_ART_ sex violence prevent	Covers discussions where the providers indicated that future response will require sexual violence prevention
Future Response_ART_care coordination	Covers discussions where the providers indicated that future response will require improved care coordination strategies
Prepare	Covers discussions where the providers discuss preparing for future floods
Prepare_clinic infrastructure	Covers discussions where the providers discuss preparing for future floods by improving clinic infrastucture to be resilient to floods
Prepare_contact information	Covers discussions where the providers discuss preparing for future floods by improving contact information collection
Prepare_ education_client	Covers discussions where the providers discuss preparation for floods by educating clients on what to do in case of flooding
Prepare_education_provider	Covers discussions where the providers talks about preparing for floods by educating providers on what to do in case of flooding
Prepare_ surveilance system	Covers discussions where the providers discuss preparing for future floods by instituting a new surveilance system
Prepare_new policy	Covers discussions where the providers discuss preparing for future floods by developing a new policy
Prepare_other	Covers discussions where the providers discuss preparing for future floods by any other means
Future response_food	Covers discussions where the providers discuss food support that would help clients during and after flooding.
Future response_housing	Covers discussions where the providers discuss housing support that would help clients during and after flooding.
Future response_business	Covers discussions where the providers discuss business support that would help clients during and after flooding.
Future response_skills	Covers discussions where the providers discuss skill-development support that would help clients during and after flooding.
Future response_safety	Covers discussions where the providers discuss safety-related support that would help clients during and after flooding.
Future response_health	Covers discussions where the providers discuss health realted support that would help clients during and after flooding.
Future response_income	Covers discussions where the providers discuss income-related support that would help clients during and after flooding.

## Sheet: FGD Codes 
Code	Description
Question	Theme or point that we want to capture but do not know where to put, to be discussed later.
Good quote	Powerful, representative quote for potential inclusion in manuscript
guideline	Covers any time a national guideline is referred to or explained by providers
guideline_success	Covers any discussion of successes associated with existing national guideline
guideline_challenges	Covers any discussion about challenges associated with national guideline
guideline_missing	Covers any discussions about a lack of guideline and/or what is missing in the guidelines
new_guidelines	Covers discussions about suggested new SOP/guidelines to ensure effective ART response
new_guidlines_effective	Covers discussions about the percieved effectiveness of a proposed SOP/guidelines
new_guidelines_ineffective	Covers discussions about percieved ineffectiveness of proposed SOP/guidelines
existing_practice	Covers discussions about current facility practices in response to flooding
existing_practice_roles	Covers discussions on provider role in relation to flooding emergency response
ART_existing_practice	Covers discussions on ART specific existing emergency response practice
ART_identify	Covers discussions about the process of idenitfying ART clients affected by floods
ART_Tracing	Covers discussions about tracing clients who missed ART
ART_missed_appointments	Covers discussions providers have about missed ART appointements for clients
ART_time_to_restart	Covers discussions about the time it takes to re-start ART amoung those affected by flooding
ART_existing_practice_roles	Covers discussions about provider's role in relation to ART and flooding emergency response.
ART_coordination	Covers discussions about coordination of ART care with outside resources or IPs based in community
ART_outreach_clinic	This code should be used any time providers discuss outreach clinics
ART_outreach_clinic_success	This code should be used any time providers discuss outreach clinic successes
ART _outreach_clinic_challenges	Covers discussions about challenges related to outreach clinic operations
ART_outreach_clinic_solutions	Covers discussions suggestions to improving ART outreach clinics in flooding situations.
Relocated to camp_yes	Covers discussions where providers discuss clients relocated to an emergency camp
Relocated to camp_No	Covers discussions where provider discuss those that did NOT relocate to an emergency camp
Swallowing ARVs_easy	Covers discussions where providers indicated easiness of taking ARVs
Swallowing ARVs_difficult	Covers discussions where providers indicated difficulty of taking ARVs
Flooding Impact_lost ARVs	Covers discussions where the providers indicated clients have lost the ARVs due to the flooding
Flooding Impact_no access to facility	Covers discussions where the providers indicated that clients had no access to the facility due to rivers, damaged roads but that the facility was operational
Flooding Impact_other	This code should be used for all other impacts of flooding on clients taking ART
Flooding Impact_IPV	Covers discussions where the providers indicated clients have experienced IPV
Flooding Impact_ disclosure	Covers discussions where providers indicated clients have unwanted disclosure due to the some sequela of flooding
Flooding Impact_ sexual favors	Covers discussions where the providers indicated clients have been asked to provide sexual favors to access ART due to the some sequela of flooding
Flooding Impact_no privacy	Covers discussions where the providers indicated clients have no privacy to take ART due to the some sequela of flooding
Flooding Impact_stigma	Covers discussions where providers reported that clients experienced stigma during the flooding period at the camps due to their HIV status
Future Response_ Facility	Covers discussions about facility level changes to ensure effective ART response in emergencies
Future Response_ Community	Covers discussions on community level changes to ensure effective ART response in emergencies
Future Response_ District	Covers discussions on district level changes to ensure effective ART response in emergencies
Future Response_ National	Covers discussions on national level changes to ensure effective ART response in emergencies
Future Response_NGO	Covers discussions where the providers indicated that future response will require NGO involvement
Future Response_community tracing	Covers discussions where the providers indicated that future response will require community tracing during the flooding period by a HCW
Future Response_condoms	Covers discussions where the providers indicated that future response will require access condoms during the flooding period
Future response_Sexual reporting	Covers discussions where the providers indicated that future response will require improved sexual abuse reporting
Future response_training	Covers discussions where the providers indicated that future response will require improved provider training
Future Response_ identifying at-risk	Covers discussions where the providers indicated that future response will require improved identification of at-risk clients
Future Response_ door to door	Covers discussions where the providers indicated that future response will require door to door visits to restart ART
Future Response_ building workforce	Covers discussions where the providers indicated that future response will require building the workforce
Future response_ mental health	Covers discussions where the providers indicated that future response will require mental health support for PROVIDERS
Future response_ surveilance	Covers discussions where the providers indicated that future response will require improved surveilance tools
Future response_ sex violence prevent	Covers discussions where the providers indicated that future response will require sexual violence prevention
Future response_care coordination	Covers discussions where the providers indicated that future response will require improved care coordination strategies
Prepare	Covers discussions where the providers discuss preparing for future floods
Prepare_clinic infrastructure	Covers discussions where the providers discuss preparing for future floods by improving clinic infrastucture to be resilient to floods
Prepare_contact information	Covers discussions where the providers discuss preparing for future floods by improving contact information collection
Prepare_ education_client	Covers discussions where the providers discuss preparation for floods by educating clients on what to do in case of flooding
Prepare_education_provider	Covers discussions where the providers talks about preparing for floods by educating providers on what to do in case of flooding
Prepare_ surveilance system	Covers discussions where the providers discuss preparing for future floods by instituting a new surveilance system
Prepare_new policy	Covers discussions where the providers discuss preparing for future floods by developing a new policy
Prepare_other	Covers discussions where the providers discuss preparing for future floods by any other means
Future response_food	Covers discussions where the providers discuss food support that would help clients during and after flooding.
Future response_housing	Covers discussions where the providers discuss housing support that would help clients during and after flooding.
Future response_business	Covers discussions where the providers discuss business support that would help clients during and after flooding.
Future response_skills	Covers discussions where the providers discuss skill-development support that would help clients during and after flooding.
Future response_safety	Covers discussions where the providers discuss safety-related support that would help clients during and after flooding.
Future response_health	Covers discussions where the providers discuss health realted support that would help clients during and after flooding.
Future response_income	Covers discussions where the providers discuss income-related support that would help clients during and after flooding.
